# Supplementary material for: Functional Diversity and Structural Disorder in the Human Ubiquitination Pathway
Source: PLoS One. 2013 May 29;8(5):e65443. doi: 10.1371/journal.pone.0065443 (PMC3667038; doi:10.1371/journal.pone.0065443)
Supplement: Table S1 — Contains information regarding E1s and E2s and all disorder related calculations performed (XLS) [file pone.0065443.s001.xls]

## Sheet: Munka1
Supplementary Table S1: Contains information regarding E1s and E2s and all disorder related calculations performed.
UniProt ID	Gene Name	Average % of disordered residues	Mainly Ordered (O) / mainly Disordered (D)	Long disordered regions (>=30)	Number of disordered residues	Length of the longest disordered region	Sequence length
		ubiquitin activating enzymes
A0AVT1	UBA6	3.89734	O	N	41	20	1052
P22314	UBA1	8.03403	O	Y	85	48	1058
		ubiquitin conjugating enzymes
O00762	UBE2C	19.5531	O	Y	35	31	179
O14933	UBE2L6	1.30719	O	N	2	2	153
P49427	CDC34	19.9153	O	N	47	20	236
P49459	UBE2A	28.2895	O	N	43	21	152
P51668	UBE2D1	2.72109	O	N	4	3	147
P51965	UBE2E1	26.943	O	Y	52	40	193
P60604	UBE2G2	6.06061	O	N	10	5	165
P61081	UBE2M	7.65027	O	N	14	12	183
P61086	UBE2K	6.5	O	N	13	7	200
P61088	UBE2N	6.57895	O	N	10	7	152
P62253	UBE2G1	8.23529	O	N	14	11	170
P62256	UBE2H	21.3115	O	Y	39	32	183
P63279	UBE2I	0	O	N	0	0	158
P68036	UBE2L3	7.79221	O	N	12	6	154
Q13404	UBE2V1	14.2857	O	N	21	13	147
Q16763	UBE2S	34.6847	O	Y	77	67	222
Q5VVX9	UBE2U	12.4611	O	Y	40	34	321
Q712K3	UBE2R2	25.2101	O	Y	60	36	238
Q7Z7E8	UBE2Q1	31.7536	O	Y	134	55	422
Q8N2K1	UBE2J2	11.583	O	N	30	18	259
Q8WVN8	UBE2Q2	22.1333	O	Y	83	57	375
Q969M7	UBE2F	5.94595	O	N	11	11	185
Q969T4	UBE2E3	40.5797	O	Y	84	82	207
Q96B02	UBE2W	9.27152	O	N	14	14	151
Q9C0C9	UBE2O	41.9505	O	Y	542	142	1292
Q9H832	UBE2Z	23.4463	O	N	83	25	354
Q9NPD8	UBE2T	31.9797	O	Y	63	46	197
Q9NR09	BIRC6	14.9269	O	Y	725	47	4857
Q9Y385	UBE2J1	31.4465	O	Y	100	58	318
