# Supplementary material for: Functional Diversity and Structural Disorder in the Human Ubiquitination Pathway
Source: PLoS One. 2013 May 29;8(5):e65443. doi: 10.1371/journal.pone.0065443 (PMC3667038; doi:10.1371/journal.pone.0065443)
Supplement: Table S2 — All information regarding 305 E3s, for which data have been collected from the literature and KEGG database, and also all calculated data related to disorder and connectivity are included. (XLS) [file pone.0065443.s002.xls]

## Sheet: Munka1
Supplementary Table S2: All information regarding 305 E3s, for which data have been collected from the literature and KEGG database, and also all calculated data related to disorder and connectivity are included.
UniProt ID	Gene Name	Average % of disordered residues	Mainly Ordered (O) / mainly Disordered (D)	Long disordered regions (>=30)	Number of disordered residues	Length of the longest disordered region	Sequence length	Family	Interaction classification based on all interaction partners	No. of interaction partners	Source
O00308	WWP2	39.5402	O	Y	344	294	870	Hect	Hub	58	KEGG
O95071	UBR5	34.8696	O	Y	976	226	2799	Hect	Intermediately Connected Protein	13	KEGG
O95714	HERC2	10.9847	O	Y	531	48	4834	Hect	Intermediately Connected Protein	19	KEGG
P46934	NEDD4	35.254	O	Y	465	276	1319	Hect	Hub	53	KEGG
Q05086	UBE3A	10.9714	O	Y	96	48	875	Hect	Hub	41	KEGG
Q14669	TRIP12	35.5422	O	Y	708	422	1992	Hect	Intermediately Connected Protein	5	KEGG
Q15034	HERC3	1.42857	O	N	15	9	1050	Hect	NonHub	2	KEGG
Q15386	UBE3C	3.87812	O	N	42	24	1083	Hect	NonHub	0	KEGG
Q15751	HERC1	17.1981	O	Y	836	186	4861	Hect	NonHub	1	KEGG
Q5GLZ8	HERC4	1.13529	O	N	12	5	1057	Hect	Intermediately Connected Protein	4	KEGG
Q5T447	HECTD3	2.9036	O	N	25	13	861	Hect	Intermediately Connected Protein	8	KEGG
Q5U5R9	HECTD2	12.8866	O	Y	100	51	776	Hect	NonHub	1	KEGG
Q76N89	HECW1	38.3562	O	Y	616	324	1606	Hect	Intermediately Connected Protein	7	KEGG
Q7Z3V4	UBE3B	0	O	N	0	0	1068	Hect	Intermediately Connected Protein	4	KEGG
Q7Z6Z7	HUWE1	37.8829	O	Y	1657	382	4374	Hect	Intermediately Connected Protein	11	KEGG
Q8IYU2	HACE1	6.05061	O	Y	55	32	909	Hect	NonHub	2	KEGG
Q96J02	ITCH	25.5814	O	Y	231	176	903	Hect	Hub	45	KEGG
Q9H0M0	WWP1	39.0455	O	Y	360	230	922	Hect	Hub	75	KEGG
Q9HAU4	SMURF2	19.9198	O	Y	149	114	748	Hect	Hub	86	KEGG
Q9HCE7	SMURF1	23.2497	O	Y	176	106	757	Hect	Hub	52	KEGG
Q9P2P5	HECW2	46.3104	O	Y	728	492	1572	Hect	NonHub	0	KEGG
Q9ULT8	HECTD1	27.2414	O	Y	711	257	2610	Hect	NonHub	0	KEGG
P62877	RBX1	1.85185	O	N	2	2	108	Multi Sub-Unit Ring Finger	Hub	72	Both
Q9NYG5	ANAPC11	0	O	N	0	0	84	Multi Sub-Unit Ring Finger	Hub	87	Both
Q9UBF6	RNF7	0	O	N	0	0	113	Multi Sub-Unit Ring Finger	Intermediately Connected Protein	7	Both
O00237	RNF103	4.52555	O	N	31	25	685	Single Ring Finger	Intermediately Connected Protein	11	Literature
O00463	TRAF5	3.41113	O	N	19	11	557	Single Ring Finger	Hub	33	Both
O00635	TRIM38	2.7957	O	N	13	8	465	Single Ring Finger	NonHub	1	Both
O15151	MDM4	31.2245	O	Y	153	60	490	Single Ring Finger	Hub	28	Literature
O15164	TRIM24	43.7143	O	Y	459	339	1050	Single Ring Finger	Intermediately Connected Protein	21	Both
O15344	MID1	9.5952	O	N	64	25	667	Single Ring Finger	Hub	33	Both
O15541	RNF113A	54.8105	D	Y	188	139	343	Single Ring Finger	NonHub	3	Literature
O43164	PJA2	74.0113	D	Y	524	197	708	Single Ring Finger	Intermediately Connected Protein	11	Both
O43255	SIAH2	18.5185	O	Y	60	42	324	Single Ring Finger	Intermediately Connected Protein	20	Both
O43567	RNF13	24.147	O	Y	92	89	381	Single Ring Finger	Intermediately Connected Protein	9	Literature
O60260	PARK2	9.67742	O	N	45	24	465	Single Ring Finger	Hub	146	Both
O60291	MGRN1	31.5217	O	Y	174	123	552	Single Ring Finger	Intermediately Connected Protein	4	Both
O60858	TRIM13	0	O	N	0	0	407	Single Ring Finger	Intermediately Connected Protein	17	Both
O75150	RNF40	46.4535	O	Y	465	257	1001	Single Ring Finger	Hub	40	Both
O75382	TRIM3	22.043	O	Y	164	58	744	Single Ring Finger	Intermediately Connected Protein	4	Both
O75592	MYCBP2	19.2241	O	Y	892	308	4640	Single Ring Finger	Intermediately Connected Protein	7	Both
O75678	RFPL2	7.14286	O	N	27	11	378	Single Ring Finger	NonHub	2	Literature
O76050	NEURL	12.892	O	Y	74	36	574	Single Ring Finger	Intermediately Connected Protein	12	Both
O76064	RNF8	31.134	O	Y	151	100	485	Single Ring Finger	Hub	56	Both
O94822	LTN1	3.00113	O	N	53	24	1766	Single Ring Finger	NonHub	3	Literature
O94972	TRIM37	40.0415	O	Y	386	151	964	Single Ring Finger	Intermediately Connected Protein	8	Both
O95376	ARIH2	11.5619	O	Y	57	47	493	Single Ring Finger	Intermediately Connected Protein	5	Both
O95628	CNOT4	50.087	D	Y	288	123	575	Single Ring Finger	Intermediately Connected Protein	23	Both
O96028	WHSC1	32.0879	O	Y	438	152	1365	Single Ring Finger	Intermediately Connected Protein	13	Literature
P15918	RAG1	10.5465	O	Y	110	54	1043	Single Ring Finger	Hub	41	Both
P19474	TRIM21	2.31579	O	N	11	5	475	Single Ring Finger	Hub	30	Both
P28328	PEX2	0.65574	O	N	2	2	305	Single Ring Finger	Intermediately Connected Protein	19	Literature
P29590	PML	28.2313	O	Y	249	142	882	Single Ring Finger	Hub	64	Both
P35226	BMI1	38.6503	O	Y	126	100	326	Single Ring Finger	Hub	89	Literature
P35227	PCGF2	38.6628	O	Y	133	109	344	Single Ring Finger	Hub	25	Literature
P38398	BRCA1	62.0505	D	Y	1156	338	1863	Single Ring Finger	Hub	212	Both
P49754	VPS41	3.98126	O	Y	34	34	854	Single Ring Finger	Intermediately Connected Protein	14	Literature
P51948	MNAT1	6.79612	O	N	21	10	309	Single Ring Finger	Hub	119	Literature
Q00987	MDM2	47.4542	O	Y	233	68	491	Single Ring Finger	Hub	153	Both
Q06587	RING1	58.867	D	Y	239	159	406	Single Ring Finger	Hub	28	Both
Q12873	CHD3	38.6	O	Y	772	204	2000	Single Ring Finger	Hub	28	Literature
Q12899	TRIM26	17.0687	O	Y	92	62	539	Single Ring Finger	NonHub	3	Both
Q12933	TRAF2	0	O	N	0	0	501	Single Ring Finger	Hub	142	Both
Q12986	NFX1	36.6964	O	Y	411	334	1120	Single Ring Finger	Hub	120	Literature
Q13049	TRIM32	7.35069	O	N	48	24	653	Single Ring Finger	Intermediately Connected Protein	23	Both
Q13064	MKRN3	32.9389	O	Y	167	89	507	Single Ring Finger	Intermediately Connected Protein	7	Literature
Q13114	TRAF3	5.98592	O	N	34	24	568	Single Ring Finger	Hub	57	Literature
Q13191	CBLB	52.0367	D	Y	511	329	982	Single Ring Finger	Hub	100	Both
Q13233	MAP3K1	43.4524	O	Y	657	306	1512	Single Ring Finger	Hub	100	Both
Q13263	TRIM28	37.006	O	Y	309	103	835	Single Ring Finger	Hub	47	Both
Q13489	BIRC3	7.11921	O	N	43	14	604	Single Ring Finger	Hub	83	Both
Q13490	BIRC2	8.57605	O	N	53	29	618	Single Ring Finger	Hub	76	Both
Q14527	HLTF	19.8216	O	Y	200	101	1009	Single Ring Finger	Intermediately Connected Protein	10	Literature
Q149N8	SHPRH	13.1313	O	Y	221	46	1683	Single Ring Finger	Intermediately Connected Protein	7	Literature
Q15326	ZMYND11	26.6904	O	Y	150	101	562	Single Ring Finger	Intermediately Connected Protein	18	Literature
Q17RB8	LONRF1	10.8667	O	Y	84	40	773	Single Ring Finger	NonHub	3	Literature
Q2KHN1	RNF151	11.4286	O	N	28	26	245	Single Ring Finger	NonHub	1	Literature
Q3KNV8	PCGF3	12.8099	O	Y	31	31	242	Single Ring Finger	NonHub	0	Literature
Q495C1	RNF212	6.73401	O	N	20	9	297	Single Ring Finger	NonHub	1	Literature
Q495X7	TRIM60	0	O	N	0	0	471	Single Ring Finger	NonHub	0	Both
Q4ZH49	DTX2	36.0129	O	Y	224	87	622	Single Ring Finger	Intermediately Connected Protein	6	Literature
Q53EV8	PHF7	3.67454	O	N	14	9	381	Single Ring Finger	NonHub	1	Literature
Q53FX3	VPS11	2.65675	O	N	25	6	941	Single Ring Finger	Intermediately Connected Protein	13	Literature
Q53SV6	LOC284996	49.0797	O	Y	80	79	163	Single Ring Finger	NonHub	0	Literature
Q59EL1	RNF130	8.4788	O	N	34	17	401	Single Ring Finger	Hub	25	Literature
Q5M7Z0	RNFT1	20.2299	O	Y	88	72	435	Single Ring Finger	NonHub	2	Literature
Q5T2K0	RNF17	11.7737	O	Y	77	31	654	Single Ring Finger	Intermediately Connected Protein	4	Literature
Q68DV7	RNF43	46.871	O	Y	367	171	783	Single Ring Finger	Intermediately Connected Protein	9	Literature
Q6AZZ1	TRIM68	0.82474	O	N	4	4	485	Single Ring Finger	NonHub	2	Both
Q6GX22	MID2	7.29927	O	N	50	18	685	Single Ring Finger	Hub	25	Literature
Q6PCD5	RFWD3	33.3333	O	Y	258	117	774	Single Ring Finger	Intermediately Connected Protein	4	Literature
Q6PIA0	BIRC8	7.20339	O	N	17	16	236	Single Ring Finger	Intermediately Connected Protein	4	Literature
Q6PJ69	TRIM65	12.3791	O	N	64	20	517	Single Ring Finger	NonHub	1	Both
Q6UWE0	LRSAM1	20.8852	O	Y	151	74	723	Single Ring Finger	Intermediately Connected Protein	5	Both
Q6ZNA4	RNF111	76.5594	D	Y	761	337	994	Single Ring Finger	Hub	31	Literature
Q6ZSG1	RNF165	42.7746	O	Y	148	67	346	Single Ring Finger	Intermediately Connected Protein	12	Literature
Q7Z419	RNF144B	0.66007	O	N	2	2	303	Single Ring Finger	Hub	45	Both
Q86TM6	SYVN1	43.436	O	Y	268	175	617	Single Ring Finger	Hub	63	Both
Q86Y01	DTX1	33.5484	O	Y	208	74	620	Single Ring Finger	Intermediately Connected Protein	18	Literature
Q86YT6	MIB1	9.84095	O	N	99	19	1006	Single Ring Finger	Intermediately Connected Protein	24	Both
Q8IUQ4	SIAH1	1.77305	O	N	5	4	282	Single Ring Finger	Hub	35	Both
A6NGJ6	TRIM64	2.22717	O	N	10	7	449	Single Ring Finger	NonHub	0	KEGG
A6NNE9	MARCH11	40.5473	O	Y	163	161	402	Single Ring Finger	NonHub	0	KEGG
A8MQ27	NEURL1B	28.4685	O	Y	158	52	555	Single Ring Finger	NonHub	1	KEGG
O15016	TRIM66	48.5197	O	Y	590	406	1216	Single Ring Finger	NonHub	2	KEGG
O43290	SART1	60.125	D	Y	481	169	800	Single Ring Finger	Intermediately Connected Protein	8	KEGG
O43918	AIRE	52.2936	D	Y	285	111	545	Single Ring Finger	Hub	29	KEGG
O60337	MARCH6	10.8791	O	Y	99	73	910	Single Ring Finger	Intermediately Connected Protein	4	KEGG
O95361	TRIM16	15.6028	O	Y	88	68	564	Single Ring Finger	NonHub	0	KEGG
P0CI25	TRIM49	1.32743	O	N	6	5	452	Single Ring Finger	NonHub	0	KEGG
P14373	TRIM27	8.18713	O	N	42	24	513	Single Ring Finger	Intermediately Connected Protein	18	KEGG
P22681	CBL	51.1037	D	Y	463	288	906	Single Ring Finger	Hub	199	KEGG
P36406	TRIM23	2.96167	O	N	17	7	574	Single Ring Finger	NonHub	1	KEGG
P50876	RNF144A	0	O	N	0	0	292	Single Ring Finger	Intermediately Connected Protein	7	KEGG
P98170	XIAP	5.4326	O	N	27	14	497	Single Ring Finger	Hub	84	KEGG
Q14134	TRIM29	38.2653	O	Y	225	72	588	Single Ring Finger	NonHub	3	KEGG
Q14142	TRIM14	8.59729	O	N	38	15	442	Single Ring Finger	NonHub	0	KEGG
Q14258	TRIM25	18.5714	O	Y	117	56	630	Single Ring Finger	Intermediately Connected Protein	11	KEGG
Q2Q1W2	TRIM71	14.0553	O	Y	122	68	868	Single Ring Finger	Intermediately Connected Protein	4	KEGG
Q5EBN2	TRIM61	4.30622	O	N	9	5	209	Single Ring Finger	Intermediately Connected Protein	5	KEGG
Q5JPN5	LONRF3	23.6641	O	Y	124	64	524	Single Ring Finger	NonHub	0	Literature
Q5SPM4	TRIM15	31.2883	O	Y	51	45	163	Single Ring Finger	NonHub	0	Literature
Q5T0T0	MARCH8	20.9622	O	Y	61	51	291	Single Ring Finger	Intermediately Connected Protein	10	KEGG
Q5T4S7	UBR4	12.869	O	Y	667	260	5183	Single Ring Finger	Intermediately Connected Protein	9	KEGG
Q5TA31	RNF187	20	O	N	47	15	235	Single Ring Finger	NonHub	0	Literature
Q5TC82	RC3H1	59.4881	D	Y	674	246	1133	Single Ring Finger	Intermediately Connected Protein	5	Literature
Q5VTR2	RNF20	42.6667	O	Y	416	237	975	Single Ring Finger	Hub	51	Both
Q5W0B1	RNF219	39.9449	O	Y	290	86	726	Single Ring Finger	NonHub	0	Literature
Q5W0H0	RNF6	79.854	D	Y	547	430	685	Single Ring Finger	NonHub	3	Literature
Q5XPI4	RNF123	9.96956	O	Y	131	45	1314	Single Ring Finger	Intermediately Connected Protein	6	Both
Q63HN8	RNF213	2.46951	O	Y	81	47	3280	Single Ring Finger	NonHub	1	Literature
Q6P9F5	TRIM40	12.4031	O	N	32	19	258	Single Ring Finger	NonHub	0	Both
Q6Q0C0	TRAF7	14.7761	O	Y	99	49	670	Single Ring Finger	Hub	43	Both
Q6VVB1	NHLRC1	0.25316	O	N	1	1	395	Single Ring Finger	Intermediately Connected Protein	11	Both
Q6ZMU5	TRIM72	6.49895	O	N	31	21	477	Single Ring Finger	NonHub	3	Both
Q6ZMZ0	RNF19B	39.3443	O	Y	288	159	732	Single Ring Finger	Intermediately Connected Protein	4	KEGG
Q6ZN04	MEX3B	62.2144	D	Y	354	252	569	Single Ring Finger	NonHub	2	Literature
Q6ZN54	DEF8	15.8203	O	Y	81	47	512	Single Ring Finger	Intermediately Connected Protein	10	Literature
Q6ZT12	UBR3	9.90466	O	N	187	28	1888	Single Ring Finger	Intermediately Connected Protein	4	KEGG
Q6ZTA4	TRIM67	15.9642	O	Y	125	51	783	Single Ring Finger	NonHub	2	KEGG
Q71SF7	SYTL4	23.9227	O	Y	161	53	673	Single Ring Finger	Intermediately Connected Protein	7	Literature
Q75N03	CBLL1	73.1161	D	Y	359	309	491	Single Ring Finger	Hub	42	Literature
Q7Z3N5	DKFZp686M11215	65	D	Y	78	78	120	Single Ring Finger	NonHub	0	Literature
Q7Z4K8	TRIM46	11.0672	O	Y	84	33	759	Single Ring Finger	NonHub	2	KEGG
Q7Z569	BRAP	19.7635	O	Y	117	52	592	Single Ring Finger	Hub	74	KEGG
Q7Z5V9	RNF112	13.1537	O	N	83	17	631	Single Ring Finger	NonHub	3	Literature
Q7Z6J0	SH3RF1	48.3108	O	Y	429	123	888	Single Ring Finger	Intermediately Connected Protein	11	Both
Q86SE9	PCGF5	15.625	O	Y	40	39	256	Single Ring Finger	NonHub	0	Literature
Q86UD3	MARCH3	0.39526	O	N	1	1	253	Single Ring Finger	NonHub	3	KEGG
Q86UK7	ZNF598	54.0929	D	Y	489	472	904	Single Ring Finger	NonHub	0	Literature
Q86WT6	TRIM69	2.4	O	N	12	4	500	Single Ring Finger	NonHub	0	Both
Q86XT4	TRIM50	5.74949	O	N	28	23	487	Single Ring Finger	NonHub	0	KEGG
Q86Y13	DZIP3	20.1159	O	Y	243	77	1208	Single Ring Finger	NonHub	1	KEGG
Q86YJ5	MARCH9	31.5029	O	Y	109	42	346	Single Ring Finger	NonHub	3	KEGG
Q8IUD6	RNF135	15.2778	O	N	66	27	432	Single Ring Finger	Intermediately Connected Protein	7	Literature
Q8IWR1	TRIM59	1.24069	O	N	5	3	403	Single Ring Finger	NonHub	1	KEGG
Q8IWT3	CUL9	16.5673	O	Y	417	102	2517	Single Ring Finger	NonHub	1	Both
Q8IWV7	UBR1	6.11778	O	N	107	25	1749	Single Ring Finger	NonHub	0	KEGG
Q8IWV8	UBR2	6.60969	O	Y	116	38	1755	Single Ring Finger	Intermediately Connected Protein	7	KEGG
Q8IWZ4	TRIM48	0	O	N	0	0	208	Single Ring Finger	NonHub	0	Both
Q8IWZ5	TRIM42	2.48963	O	N	18	9	723	Single Ring Finger	NonHub	0	KEGG
Q8IYM9	TRIM22	0.60241	O	N	3	2	498	Single Ring Finger	NonHub	2	Both
Q8IYW5	RNF168	70.4028	D	Y	402	136	571	Single Ring Finger	Hub	56	Literature
Q8N2H9	PELI3	26.4392	O	Y	124	41	469	Single Ring Finger	Intermediately Connected Protein	8	KEGG
Q8N3P4	VPS8	8.96359	O	Y	128	37	1428	Single Ring Finger	NonHub	0	Literature
Q8N448	LNX2	27.5362	O	Y	190	71	690	Single Ring Finger	NonHub	3	Literature
Q8N4F7	RNF175	0	O	N	0	0	328	Single Ring Finger	NonHub	0	Literature
Q8N5U6	RNF10	41.6769	O	Y	338	132	811	Single Ring Finger	Intermediately Connected Protein	4	Literature
Q8N6D2	RNF182	4.04858	O	N	10	10	247	Single Ring Finger	NonHub	2	Both
Q8N806	UBR7	14.3529	O	Y	61	54	425	Single Ring Finger	Intermediately Connected Protein	5	KEGG
Q8N8N0	RNF152	7.38916	O	N	15	15	203	Single Ring Finger	Intermediately Connected Protein	8	Literature
Q8ND25	ZNRF1	43.6123	O	Y	99	58	227	Single Ring Finger	Intermediately Connected Protein	8	Both
Q8NEG5	ZSWIM2	5.21327	O	N	33	18	633	Single Ring Finger	NonHub	1	Literature
Q8NG27	PJA1	76.0498	D	Y	489	346	643	Single Ring Finger	Intermediately Connected Protein	8	Both
Q9UDY6	TRIM10	0.8316	O	N	7	2	395	Single Ring Finger	NonHub	1	Literature
Q8N9V2	TRIML1	15.5983	O	Y	73	42	468	Single Ring Finger	NonHub	0	Literature
Q8NA82	MARCH10	68.3168	D	Y	552	172	808	Single Ring Finger	NonHub	0	KEGG
Q8NF64	ZMIZ2	63.0435	D	Y	580	232	920	Single Ring Finger	Intermediately Connected Protein	7	Literature
Q8NG06	TRIM58	4.73251	O	N	23	8	486	Single Ring Finger	NonHub	2	KEGG
Q8NHG8	ZNRF2	58.2645	D	Y	141	141	242	Single Ring Finger	NonHub	3	KEGG
Q8NHY2	RFWD2	10.9439	O	Y	80	39	731	Single Ring Finger	Hub	50	KEGG
Q8TBB1	LNX1	20.7418	O	Y	151	48	728	Single Ring Finger	Intermediately Connected Protein	8	Both
Q8TC41	RNF217	0	O	N	0	0	275	Single Ring Finger	NonHub	0	KEGG
Q8TCQ1	MARCH1	20.0692	O	Y	58	56	289	Single Ring Finger	Intermediately Connected Protein	4	Both
Q8TDB6	DTX3L	21.4865	O	Y	159	34	740	Single Ring Finger	Intermediately Connected Protein	8	Literature
Q8TEB7	RNF128	21.2617	O	Y	91	86	428	Single Ring Finger	Intermediately Connected Protein	9	KEGG
Q8TEC5	SH3RF2	45.5418	O	Y	332	127	729	Single Ring Finger	NonHub	1	Literature
Q8WU17	RNF139	9.63855	O	Y	64	64	664	Single Ring Finger	Intermediately Connected Protein	11	Literature
Q8WV22	NSMCE1	4.88722	O	N	13	11	266	Single Ring Finger	NonHub	1	Literature
Q8WV44	TRIM41	45.0794	O	Y	284	61	630	Single Ring Finger	NonHub	2	Both
Q8WVD3	RNF138	8.97959	O	N	22	22	245	Single Ring Finger	NonHub	3	KEGG
Q8WVD5	RNF141	14.7826	O	N	34	17	230	Single Ring Finger	NonHub	3	Literature
Q8WVZ7	RNF133	15.1596	O	Y	57	57	376	Single Ring Finger	NonHub	0	Literature
Q8WWF5	ZNRF4	14.4522	O	Y	62	43	429	Single Ring Finger	Intermediately Connected Protein	10	Literature
Q8WY64	MYLIP	1.1236	O	N	5	5	445	Single Ring Finger	Intermediately Connected Protein	8	Both
Q8WZ73	RFFL	31.1295	O	Y	113	102	363	Single Ring Finger	Intermediately Connected Protein	5	Literature
Q92794	KAT6A	63.7725	D	Y	1278	686	2004	Single Ring Finger	Intermediately Connected Protein	23	Literature
Q969K3	RNF34	22.3118	O	Y	83	66	372	Single Ring Finger	NonHub	1	Literature
Q969Q1	TRIM63	11.3314	O	N	40	29	353	Single Ring Finger	Hub	60	KEGG
Q969V5	MUL1	0	O	N	0	0	352	Single Ring Finger	Intermediately Connected Protein	9	Literature
Q96A37	RNF166	3.79747	O	N	9	9	237	Single Ring Finger	NonHub	1	Literature
Q96A61	TRIM52	33.3333	O	N	99	28	297	Single Ring Finger	NonHub	0	KEGG
Q96AX9	MIB2	22.0138	O	Y	223	70	1013	Single Ring Finger	NonHub	3	Both
Q96BD5	PHF21A	61.7647	D	Y	420	170	680	Single Ring Finger	Hub	29	Literature
Q96BH1	RNF25	57.0806	D	Y	262	240	459	Single Ring Finger	Intermediately Connected Protein	8	Both
Q96BQ3	TRIM43	2.24215	O	N	10	10	446	Single Ring Finger	NonHub	1	Both
Q96CA5	BIRC7	35.5705	O	Y	106	45	298	Single Ring Finger	Intermediately Connected Protein	11	Literature
Q96D59	RNF183	10.4167	O	N	20	19	192	Single Ring Finger	NonHub	1	Literature
Q96DX4	RSPRY1	12.5	O	Y	72	59	576	Single Ring Finger	NonHub	0	Literature
Q96DX7	TRIM44	65.407	D	Y	225	133	344	Single Ring Finger	NonHub	1	KEGG
Q96EP0	RNF31	17.2575	O	Y	185	50	1072	Single Ring Finger	Hub	165	Both
Q96EP1	CHFR	43.2229	O	Y	287	172	664	Single Ring Finger	Hub	25	Both
Q96EQ8	RNF125	4.31034	O	N	10	9	232	Single Ring Finger	Intermediately Connected Protein	6	KEGG
Q96F44	TRIM11	13.6752	O	N	64	23	468	Single Ring Finger	Intermediately Connected Protein	4	Both
Q96FA3	PELI1	16.2679	O	N	68	16	418	Single Ring Finger	Intermediately Connected Protein	7	KEGG
Q96G75	RMND5B	0	O	N	0	0	393	Single Ring Finger	Intermediately Connected Protein	6	Literature
Q96K19	RNF170	0	O	N	0	0	258	Single Ring Finger	NonHub	1	Literature
Q96LD4	TRIM47	21.4733	O	Y	137	50	638	Single Ring Finger	NonHub	2	Both
Q96PM5	RCHY1	3.44828	O	N	9	8	261	Single Ring Finger	Hub	56	KEGG
Q96PU4	UHRF2	19.0773	O	Y	153	44	802	Single Ring Finger	Intermediately Connected Protein	7	Literature
Q96PX1	RNF157	42.268	O	Y	287	230	679	Single Ring Finger	NonHub	1	Literature
Q96T51	RUFY1	27.6836	O	Y	196	57	708	Single Ring Finger	Intermediately Connected Protein	5	Literature
Q96T88	UHRF1	27.7428	O	Y	220	61	793	Single Ring Finger	Intermediately Connected Protein	13	Both
Q99496	RNF2	42.5595	O	Y	143	96	336	Single Ring Finger	Hub	86	Both
Q99675	CGRRF1	6.62651	O	N	22	19	332	Single Ring Finger	Intermediately Connected Protein	4	Literature
Q99728	BARD1	31.4028	O	Y	244	69	777	Single Ring Finger	Hub	78	Literature
Q99942	RNF5	29.4444	O	Y	53	31	180	Single Ring Finger	Intermediately Connected Protein	12	Both
Q9BRZ2	TRIM56	20.5298	O	Y	155	122	755	Single Ring Finger	NonHub	2	Both
Q9BSJ1	SPRYD5	1.32743	O	N	6	2	452	Single Ring Finger	NonHub	0	KEGG
Q9BSM1	PCGF1	0.3861	O	N	1	1	259	Single Ring Finger	Intermediately Connected Protein	6	Literature
Q9BV68	RNF126	52.454	D	Y	171	56	326	Single Ring Finger	NonHub	1	KEGG
Q9BVG3	TRIM62	1.68421	O	N	8	5	475	Single Ring Finger	NonHub	0	KEGG
Q9BWF2	TRAIP	21.7484	O	N	102	22	469	Single Ring Finger	Intermediately Connected Protein	6	Both
Q9BY78	RNF26	14.7806	O	Y	64	64	433	Single Ring Finger	Intermediately Connected Protein	17	Literature
Q9BYE7	PCGF6	36.2857	O	Y	127	122	350	Single Ring Finger	NonHub	3	Literature
Q9BYJ4	TRIM34	0.61475	O	N	3	3	488	Single Ring Finger	NonHub	1	Both
Q9BYM8	RBCK1	17.6471	O	Y	90	35	510	Single Ring Finger	Intermediately Connected Protein	6	Both
Q9BYV2	TRIM54	17.0391	O	Y	61	36	358	Single Ring Finger	Hub	25	Both
Q9BYV6	TRIM55	43.7956	O	Y	240	216	548	Single Ring Finger	Intermediately Connected Protein	22	Both
Q9BZR9	TRIM8	22.5045	O	Y	124	57	551	Single Ring Finger	Intermediately Connected Protein	4	KEGG
Q9BZY9	TRIM31	22.3529	O	Y	95	43	425	Single Ring Finger	NonHub	0	Both
Q9C019	TRIM15	2.36559	O	N	11	6	465	Single Ring Finger	NonHub	0	KEGG
Q9C026	TRIM9	5.77465	O	N	41	13	710	Single Ring Finger	NonHub	2	Both
Q9C029	TRIM7	9.78474	O	N	50	16	511	Single Ring Finger	NonHub	2	KEGG
Q9C030	TRIM6	0	O	N	0	0	488	Single Ring Finger	NonHub	1	KEGG
Q9C035	TRIM5	4.25963	O	N	21	12	493	Single Ring Finger	Intermediately Connected Protein	7	Both
Q9C037	TRIM4	1.8	O	N	9	6	500	Single Ring Finger	NonHub	1	Both
Q9C040	TRIM2	12.9032	O	Y	96	33	744	Single Ring Finger	NonHub	1	Both
Q9C0B0	UNK	40.2469	O	Y	326	45	810	Single Ring Finger	NonHub	3	Literature
Q9H000	MKRN2	25.9615	O	Y	108	92	416	Single Ring Finger	Intermediately Connected Protein	4	Literature
Q9H0A6	RNF32	18.7845	O	N	68	23	362	Single Ring Finger	NonHub	3	Literature
Q9H0X6	RNF208	26.4368	O	N	69	28	261	Single Ring Finger	NonHub	0	Literature
Q9H1B7	IRF2BPL	62.5628	D	Y	498	268	796	Single Ring Finger	Intermediately Connected Protein	4	Literature
Q9H2P0	ADNP	43.4664	O	Y	479	247	1102	Single Ring Finger	NonHub	3	Literature
Q9H4P4	RNF41	5.04732	O	N	16	13	317	Single Ring Finger	Intermediately Connected Protein	22	Both
Q9H6Y7	RNF167	24.5714	O	Y	86	79	350	Single Ring Finger	Intermediately Connected Protein	13	Literature
Q9H8W5	TRIM45	3.7931	O	N	22	17	580	Single Ring Finger	Intermediately Connected Protein	11	KEGG
Q9H920	RNF121	0	O	N	0	0	327	Single Ring Finger	NonHub	0	Literature
Q9H992	MARCH7	68.4659	D	Y	482	219	704	Single Ring Finger	Intermediately Connected Protein	10	KEGG
Q9H9V4	RNF122	0	O	N	0	0	155	Single Ring Finger	NonHub	3	Literature
Q9HAT8	PELI2	15.7143	O	N	66	13	420	Single Ring Finger	Intermediately Connected Protein	4	KEGG
Q9HBD1	RC3H2	39.2947	O	Y	468	203	1191	Single Ring Finger	NonHub	0	Literature
Q9HCI7	MSL2	21.8371	O	Y	126	88	577	Single Ring Finger	Intermediately Connected Protein	6	Literature
Q9HCM9	TRIM39	2.3166	O	N	12	4	518	Single Ring Finger	Intermediately Connected Protein	17	KEGG
Q9NPC3	CCNB1IP1	9.38628	O	N	26	12	277	Single Ring Finger	Intermediately Connected Protein	5	KEGG
Q9NS56	TOPORS	65.3589	D	Y	683	233	1045	Single Ring Finger	Intermediately Connected Protein	13	Both
Q9NS91	RAD18	49.495	O	Y	245	130	495	Single Ring Finger	Hub	26	KEGG
Q9NTX7	RNF146	49.5822	O	Y	178	171	359	Single Ring Finger	NonHub	2	Literature
Q9NV58	RNF19A	29.4749	O	Y	247	120	838	Single Ring Finger	Intermediately Connected Protein	8	Both
Q9NVW2	RLIM	83.0128	D	Y	518	393	624	Single Ring Finger	Hub	25	Literature
Q9NW38	FANCL	0.26667	O	N	1	1	375	Single Ring Finger	Hub	30	KEGG
Q9NWF9	RNF216	40.3002	O	Y	349	247	866	Single Ring Finger	Intermediately Connected Protein	11	KEGG
Q9NX47	MARCH5	0	O	N	0	0	278	Single Ring Finger	Intermediately Connected Protein	4	KEGG
Q9NXI6	RNF186	0.44053	O	N	1	1	227	Single Ring Finger	NonHub	2	Literature
Q9NZS9	BFAR	2.44444	O	N	11	8	450	Single Ring Finger	NonHub	3	Literature
Q9P0N8	MARCH2	2.84553	O	N	7	4	246	Single Ring Finger	NonHub	3	Both
Q9P0P0	RNF181	29.4118	O	N	45	23	153	Single Ring Finger	NonHub	1	Literature
Q9P2E8	MARCH4	31.4634	O	Y	129	48	410	Single Ring Finger	NonHub	1	KEGG
Q9P2G1	ANKIB1	38.4757	O	Y	419	102	1089	Single Ring Finger	NonHub	0	Both
Q9UBS8	RNF14	2.1097	O	N	10	6	474	Single Ring Finger	Intermediately Connected Protein	11	Both
Q9UHC7	MKRN1	21.9917	O	Y	106	45	482	Single Ring Finger	NonHub	1	Literature
Q9UJV3	MID2	6.80272	O	N	50	17	735	Single Ring Finger	Intermediately Connected Protein	22	KEGG
Q9UKV5	AMFR	29.549	O	Y	190	87	643	Single Ring Finger	Hub	29	Both
Q9ULK6	RNF150	23.2877	O	Y	102	33	438	Single Ring Finger	Intermediately Connected Protein	10	Literature
Q9ULT6	ZNRF3	37.3932	O	Y	350	89	936	Single Ring Finger	Intermediately Connected Protein	5	Literature
Q9ULV8	CBLC	19.6202	O	Y	93	68	474	Single Ring Finger	Hub	70	Both
Q9UPN9	TRIM33	45.874	O	Y	517	303	1127	Single Ring Finger	Intermediately Connected Protein	13	KEGG
Q9UPQ4	TRIM35	4.25963	O	N	21	8	493	Single Ring Finger	NonHub	2	Both
Q9UPQ7	PDZRN3	45.0281	O	Y	480	140	1066	Single Ring Finger	Intermediately Connected Protein	6	Literature
Q9Y225	RNF24	3.37838	O	N	5	5	148	Single Ring Finger	NonHub	3	Literature
Q9Y2E6	DTX4	35.5412	O	Y	220	85	619	Single Ring Finger	Intermediately Connected Protein	5	Literature
Q9Y3C5	RNF11	41.5584	O	Y	64	62	154	Single Ring Finger	Hub	59	Both
Q9Y483	MTF2	32.5464	O	Y	193	169	593	Single Ring Finger	Intermediately Connected Protein	4	Literature
Q9Y4K3	TRAF6	4.40613	O	N	23	11	522	Single Ring Finger	Hub	179	Both
Q9Y4L5	RNF115	31.25	O	N	95	26	304	Single Ring Finger	Intermediately Connected Protein	7	Both
Q9Y4X5	ARIH1	19.9282	O	Y	111	103	557	Single Ring Finger	Hub	45	Both
Q9Y508	RNF114	0.4386	O	N	1	1	228	Single Ring Finger	Intermediately Connected Protein	6	Literature
Q9Y577	TRIM17	8.59539	O	N	41	20	477	Single Ring Finger	Intermediately Connected Protein	9	KEGG
Q9Y675	SNURF	69.0141	D	Y	49	41	71	Single Ring Finger	Intermediately Connected Protein	10	Literature
O94941	UBOX5	21.2569	O	Y	115	30	541	UBox	NonHub	1	Both
O95155	UBE4B	25.576	O	Y	333	154	1302	UBox	Hub	45	Both
Q13356	PPIL2	25.1923	O	Y	131	79	520	UBox	NonHub	1	KEGG
Q14139	UBE4A	6.28518	O	N	67	23	1066	UBox	Intermediately Connected Protein	8	Both
Q9UMS4	PRPF19	7.53968	O	N	38	16	504	UBox	Intermediately Connected Protein	17	KEGG
Q9UNE7	STUB1	19.4719	O	Y	59	30	303	UBox	Hub	38	Both
