# Supplementary material for: Functional Diversity and Structural Disorder in the Human Ubiquitination Pathway
Source: PLoS One. 2013 May 29;8(5):e65443. doi: 10.1371/journal.pone.0065443 (PMC3667038; doi:10.1371/journal.pone.0065443)
Supplement: Table S3 — All information regarding 258 adaptor proteins, for which data have been collected from KEGG database and all calculated results, related to disorder and connectivity are included. (XLS) [file pone.0065443.s003.xls]

## Sheet: Munka1
Supplementary Table S3: All information regarding 258 adaptor proteins, for which data have been collected from KEGG database, and all calculated results related to disorder and connectivity are included.
UniProt ID	Gene Name	Average % of disordered residues	Mainly Ordered (O) / mainly Disordered (D)	Long disordered regions (>=30)	Number of disordered residues	Length of the longest disordered region	Sequence length	Family	Interaction classification based on all interaction partners	No. of interaction partners
P63208	SKP1	33.7423	O	N	55	21	163	ADAP	Hub	137
Q15369	TCEB1	8.03571	O	N	9	6	112	ADAP	Hub	66
Q15370	TCEB2	39.8305	O	N	47	23	118	ADAP	Hub	63
Q16531	DDB1	0.70175	O	N	8	7	1140	ADAP	Hub	67
Q9UJX6	ANAPC2	11.6788	O	Y	96	44	822	APC	Hub	76
Q9H1A4	ANAPC1	9.20782	O	Y	179	62	1944	APC	Hub	78
P30260	CDC27	30.3398	O	Y	250	173	824	APC	Hub	103
Q9UJX5	ANAPC4	4.70297	O	Y	38	34	808	APC	Hub	77
Q9UJX4	ANAPC5	3.17881	O	N	24	24	755	APC	Hub	77
Q9UJX2	CDC23	3.68509	O	N	22	11	597	APC	Hub	80
Q9UM13	ANAPC10	15.1351	O	N	28	21	185	APC	Hub	75
Q8NHZ8	CDC26	78.8235	D	Y	67	63	85	APC	Hub	76
Q9BS18	ANAPC13	59.4595	D	Y	44	31	74	APC	Hub	32
Q96PQ7	KLHL5	8.60927	O	N	65	29	755	BTB	NonHub	0
Q9C0H6	KLHL4	18.9415	O	Y	136	126	718	BTB	NonHub	1
Q9NR64	KLHL1	22.4599	O	Y	168	99	748	BTB	NonHub	1
O95198	KLHL2	5.22766	O	Y	31	31	593	BTB	Intermediately Connected Protein	13
Q9UH77	KLHL3	1.70358	O	N	10	8	587	BTB	NonHub	0
Q8WZ60	KLHL6	2.57649	O	N	16	15	621	BTB	NonHub	1
Q8IXQ5	KLHL7	2.90102	O	N	17	11	586	BTB	NonHub	1
Q9P2G9	KLHL8	5.80645	O	Y	36	30	620	BTB	NonHub	2
Q9P2N7	KLHL13	3.20611	O	N	21	17	655	BTB	Intermediately Connected Protein	14
Q6JEL2	KLHL10	0.16447	O	N	1	1	608	BTB	NonHub	2
Q9NVR0	KLHL11	6.35593	O	Y	45	32	708	BTB	Intermediately Connected Protein	4
Q53G59	KLHL12	1.40845	O	N	8	3	568	BTB	Intermediately Connected Protein	7
Q9P2G3	KLHL14	10.828	O	Y	68	47	628	BTB	NonHub	0
Q96M94	KLHL15	0.16556	O	N	1	1	604	BTB	NonHub	2
Q9H2C0	GAN	2.51256	O	N	15	11	597	BTB	Intermediately Connected Protein	14
Q6TDP4	KLHL17	15.109	O	Y	97	79	642	BTB	NonHub	1
O94889	KLHL18	1.21951	O	N	7	7	574	BTB	NonHub	2
Q14145	KEAP1	2.5641	O	N	16	5	624	BTB	Hub	35
Q9Y2M5	KLHL20	13.1363	O	Y	80	39	609	BTB	Intermediately Connected Protein	10
Q9UJP4	KLHL21	5.69514	O	N	34	28	597	BTB	Intermediately Connected Protein	12
Q53GT1	KLHL22	5.04732	O	N	32	29	634	BTB	Intermediately Connected Protein	10
Q8NBE8	KLHL23	0	O	N	0	0	558	BTB	NonHub	0
Q6PF15	KLHL35	2.47934	O	N	9	8	363	BTB	Intermediately Connected Protein	18
Q6TFL4	KLHL24	0.5	O	N	3	3	600	BTB	Intermediately Connected Protein	5
Q9H0H3	KLHL25	1.69779	O	N	10	10	589	BTB	NonHub	0
O14682	ENC1	0.16978	O	N	1	1	589	BTB	NonHub	3
Q53HC5	KLHL26	6.17886	O	Y	38	36	615	BTB	NonHub	0
Q9Y573	IPP	0.68493	O	N	4	2	584	BTB	Intermediately Connected Protein	10
Q9NXS3	KLHL28	0.52539	O	N	3	2	571	BTB	NonHub	0
Q96CT2	KLHL29	14.8092	O	Y	97	74	655	BTB	NonHub	0
Q0D2K2	KLHL30	3.2872	O	N	19	11	578	BTB	NonHub	0
Q9H511	KLHL31	0	O	N	0	0	634	BTB	Intermediately Connected Protein	8
Q96NJ5	KLHL32	0	O	N	0	0	620	BTB	NonHub	0
A6NCF5	KLHL33	1.68856	O	N	9	5	533	BTB	NonHub	0
Q8N239	KLHL34	7.14286	O	N	46	26	644	BTB	NonHub	0
Q8N4N3	KLHL36	3.73377	O	N	23	19	616	BTB	NonHub	0
Q2WGJ6	KLHL38	0	O	N	0	0	581	BTB	NonHub	0
Q8IY47	KBTBD2	0.96308	O	N	6	2	623	BTB	NonHub	0
Q8NAB2	KBTBD3	0	O	N	0	0	608	BTB	NonHub	0
Q9NVX7	KBTBD4	0.96525	O	N	5	5	518	BTB	NonHub	3
O60662	KBTBD10	1.81518	O	N	11	11	606	BTB	NonHub	1
Q2TBA0	KBTBD5	5.47504	O	Y	34	34	621	BTB	NonHub	0
Q8WVZ9	KBTBD7	9.50292	O	N	65	26	684	BTB	NonHub	2
Q8NFY9	KBTBD8	4.15973	O	N	25	23	601	BTB	Intermediately Connected Protein	4
O94819	KBTBD11	27.2873	O	Y	170	131	623	BTB	NonHub	0
Q9H0C5	BTBD1	7.46888	O	Y	36	36	482	BTB	NonHub	3
Q9BX70	BTBD2	17.1429	O	Y	90	83	525	BTB	Intermediately Connected Protein	5
Q9Y2F9	BTBD3	7.66284	O	N	40	23	522	BTB	NonHub	0
Q96KE9	BTBD6	10.1031	O	Y	49	49	485	BTB	NonHub	0
Q9P203	BTBD7	41.7844	O	Y	473	372	1132	BTB	NonHub	1
Q5XKL5	BTBD8	0.79365	O	N	3	2	378	BTB	NonHub	0
Q96Q07	BTBD9	8.66013	O	Y	53	53	612	BTB	NonHub	3
Q9BSF8	BTBD10	43.7895	O	Y	208	160	475	BTB	NonHub	2
A6QL63	BTBD11	14.221	O	Y	157	42	1104	BTB	Intermediately Connected Protein	7
Q8IY92	SLX4	78.1352	D	Y	1433	356	1834	BTB	Intermediately Connected Protein	15
Q96IK5	GMCL1	12.233	O	Y	63	33	515	BTB	NonHub	0
Q96RE7	NACC1	45.9203	O	Y	242	139	527	BTB	Intermediately Connected Protein	6
Q96BF6	NACC2	29.983	O	Y	176	67	587	BTB	NonHub	0
Q32M84	BTBD16	0.39526	O	N	2	2	506	BTB	Intermediately Connected Protein	5
Q9Y2K1	ZBTB1	29.0323	O	Y	207	106	713	BTB	NonHub	0
Q8N680	ZBTB2	34.4358	O	Y	177	96	514	BTB	NonHub	0
Q9H5J0	ZBTB3	53.1359	D	Y	305	241	574	BTB	NonHub	0
Q9P1Z0	ZBTB4	70.5824	D	Y	715	341	1013	BTB	NonHub	2
O15062	ZBTB5	57.9025	D	Y	392	243	677	BTB	NonHub	1
Q15916	ZBTB6	16.2736	O	N	69	24	424	BTB	NonHub	2
A1YPR0	ZBTB7C	27.9483	O	Y	173	96	619	BTB	NonHub	0
O15156	ZBTB7B	55.8442	D	Y	301	196	539	BTB	Intermediately Connected Protein	8
O95365	ZBTB7A	41.4384	O	Y	242	128	584	BTB	Intermediately Connected Protein	19
Q96BR9	ZBTB8A	37.1882	O	Y	164	118	441	BTB	NonHub	0
Q8NAP8	ZBTB8B	27.8788	O	Y	138	59	495	BTB	NonHub	0
Q96C00	ZBTB9	48.4144	O	Y	229	204	473	BTB	NonHub	0
Q96DT7	ZBTB10	51.0907	D	Y	445	236	871	BTB	NonHub	3
O95625	ZBTB11	30.4843	O	Y	321	195	1053	BTB	Intermediately Connected Protein	10
Q9Y330	ZBTB12	22.6579	O	N	104	29	459	BTB	NonHub	0
Q05516	ZBTB16	30.1635	O	Y	203	165	673	BTB	Hub	64
Q13105	ZBTB17	28.7671	O	Y	231	181	803	BTB	Hub	70
Q9HC78	ZBTB20	48.0432	O	Y	356	237	741	BTB	NonHub	1
O15209	ZBTB22	64.3533	D	Y	408	316	634	BTB	NonHub	3
O43167	ZBTB24	42.6112	O	Y	297	125	697	BTB	NonHub	0
P24278	ZBTB25	26.2069	O	Y	114	49	435	BTB	NonHub	0
Q9HCK0	ZBTB26	19.9547	O	Y	88	49	441	BTB	NonHub	0
Q9Y2Y4	ZBTB32	54.8255	D	Y	267	147	487	BTB	Intermediately Connected Protein	13
Q86T24	ZBTB33	40.7738	O	Y	274	99	672	BTB	Intermediately Connected Protein	6
Q8NCN2	ZBTB34	40.6	O	Y	203	100	500	BTB	NonHub	0
Q5TC79	ZBTB37	50.2982	D	Y	253	124	503	BTB	NonHub	0
Q8NAP3	ZBTB38	35.8996	O	Y	429	98	1195	BTB	NonHub	2
O15060	ZBTB39	28.0899	O	Y	200	196	712	BTB	NonHub	0
Q9NUA8	ZBTB40	21.2268	O	Y	263	106	1239	BTB	Intermediately Connected Protein	9
Q5SVQ8	ZBTB41	27.7228	O	Y	252	97	909	BTB	NonHub	0
O43298	ZBTB43	40.0428	O	Y	187	73	467	BTB	NonHub	1
Q8NCP5	ZBTB44	38.4211	O	Y	219	136	570	BTB	NonHub	0
Q96K62	ZBTB45	56.3601	D	Y	288	279	511	BTB	NonHub	1
Q86UZ6	ZBTB46	43.2937	O	Y	255	155	589	BTB	NonHub	0
Q9UFB7	ZBTB47	32.8841	O	Y	122	55	371	BTB	NonHub	1
P10074	ZBTB48	25.5814	O	Y	176	132	688	BTB	NonHub	2
Q969K4	ABTB1	1.46444	O	N	7	7	478	BTB	NonHub	2
E9PRW7	ABTB2	10.0488	O	N	103	20	1025	BTB	NonHub	0
Q9BYZ6	RHOBTB2	10.729	O	Y	78	30	727	BTB	Hub	62
O94844	RHOBTB1	8.18966	O	Y	57	38	696	BTB	Hub	61
O94955	RHOBTB3	2.29133	O	N	14	10	611	BTB	Intermediately Connected Protein	4
Q8WZ19	KCTD13	22.7964	O	Y	75	47	329	BTB	Intermediately Connected Protein	15
Q13829	TNFAIP1	9.17722	O	N	29	18	316	BTB	Intermediately Connected Protein	15
Q9H3F6	KCTD10	8.30671	O	N	26	15	313	BTB	Intermediately Connected Protein	9
Q9NR28	DIABLO	13.3891	O	N	32	29	239	BTB	Hub	49
O43791	SPOP	4.27807	O	N	16	11	374	BTB	Intermediately Connected Protein	7
Q13616	CUL1	5.15464	O	N	40	16	776	CUL	Hub	116
Q13617	CUL2	3.89262	O	N	29	19	745	CUL	Hub	32
Q13618	CUL3	8.46354	O	N	65	23	768	CUL	Hub	49
Q13620	CUL4B	14.5674	O	Y	133	101	913	CUL	Intermediately Connected Protein	15
Q13619	CUL4A	3.95257	O	N	30	10	759	CUL	Hub	42
Q93034	CUL5	0	O	N	0	0	780	CUL	Hub	29
Q92466	DDB2	9.83607	O	Y	42	39	427	DCAF	Hub	37
Q13216	ERCC8	5.55556	O	N	22	12	396	DCAF	Hub	35
Q7L5Y6	DET1	2.18182	O	N	12	5	550	DCAF	Intermediately Connected Protein	10
Q9Y4B6	VPRBP	23.6895	O	Y	357	119	1507	DCAF	Intermediately Connected Protein	10
Q9NZJ0	DTL	36.0274	O	Y	263	84	730	DCAF	Hub	47
Q66K64	DCAF15	20.5	O	Y	123	39	600	DCAF	NonHub	0
Q9BW61	DDA1	49.0196	O	Y	50	38	102	DCAF	Intermediately Connected Protein	6
Q96SW2	CRBN	12.8959	O	Y	57	48	442	DCAF	Intermediately Connected Protein	9
Q58WW2	DCAF6	49.0698	O	Y	422	403	860	DCAF	Intermediately Connected Protein	14
Q8TEL6	TRPC4AP	5.01882	O	N	40	25	797	DCAF	Intermediately Connected Protein	15
Q8WWQ0	PHIP	39.8682	O	Y	726	347	1821	DCAF	Intermediately Connected Protein	21
Q6RI45	BRWD3	39.0122	O	Y	703	343	1802	DCAF	Intermediately Connected Protein	4
Q9NSI6	BRWD1	45.6897	O	Y	1060	244	2320	DCAF	NonHub	2
Q8WV16	DCAF4	18.9899	O	Y	94	66	495	DCAF	Intermediately Connected Protein	13
Q96JK2	DCAF5	51.2739	D	Y	483	263	942	DCAF	Intermediately Connected Protein	14
Q8TEB1	DCAF11	18.315	O	Y	100	41	546	DCAF	Intermediately Connected Protein	20
Q5QP82	DCAF10	30.9481	O	Y	173	117	559	DCAF	Intermediately Connected Protein	10
Q5T6F0	DCAF12	7.50552	O	Y	34	31	453	DCAF	Intermediately Connected Protein	10
Q5TAQ9	DCAF8	36.5159	O	Y	218	155	597	DCAF	Intermediately Connected Protein	10
P61962	DCAF7	0	O	N	0	0	342	DCAF	Intermediately Connected Protein	16
Q9NV06	DCAF13	7.64045	O	N	34	23	445	DCAF	Hub	37
Q8N5D0	WDTC1	12.4077	O	N	84	26	677	DCAF	Intermediately Connected Protein	4
Q9UKB1	FBXW11	0.92251	O	N	5	4	542	FBOX	Hub	91
Q9Y297	BTRC	3.80165	O	N	23	17	605	FBOX	NonHub	0
Q9UKT8	FBXW2	0	O	N	0	0	454	FBOX	Intermediately Connected Protein	9
P57775	FBXW4	4.12621	O	N	17	17	412	FBOX	Hub	48
Q969U6	FBXW5	4.59364	O	N	26	16	566	FBOX	Intermediately Connected Protein	5
Q969H0	FBXW7	29.5615	O	Y	209	179	707	FBOX	Hub	44
Q8N3Y1	FBXW8	15.7191	O	Y	94	86	598	FBOX	Intermediately Connected Protein	12
Q5XUX1	FBXW9	18.4426	O	Y	90	31	488	FBOX	NonHub	0
Q5XX13	FBXW10	11.3118	O	Y	119	39	1052	FBOX	NonHub	0
Q6X9E4	FBXW12	0	O	N	0	0	464	FBOX	Intermediately Connected Protein	10
Q13309	SKP2	9.90566	O	Y	42	34	424	FBOX	Hub	75
Q9UKC9	FBXL2	0	O	N	0	0	423	FBOX	NonHub	1
Q96IG2	FBXL20	0	O	N	0	0	436	FBOX	Intermediately Connected Protein	18
Q9UKT7	FBXL3	6.30841	O	N	27	27	428	FBOX	Hub	58
Q9UKA2	FBXL4	2.0934	O	N	13	13	621	FBOX	Hub	40
Q9UKA1	FBXL5	4.92041	O	N	34	10	691	FBOX	Hub	58
Q8N531	FBXL6	16.8831	O	Y	91	64	539	FBOX	NonHub	0
Q9UJT9	FBXL7	22.8106	O	Y	112	112	491	FBOX	Hub	41
Q96CD0	FBXL8	0.53476	O	N	2	1	374	FBOX	NonHub	1
Q8WV35	LRRC29	13.4529	O	N	30	17	223	FBOX	Intermediately Connected Protein	9
Q9Y2K7	KDM2A	26.1618	O	Y	304	194	1162	FBOX	NonHub	3
Q8NHM5	KDM2B	40.6437	O	Y	543	324	1336	FBOX	Intermediately Connected Protein	7
Q9NXK8	FBXL12	0	O	N	0	0	326	FBOX	NonHub	1
Q8NEE6	FBXL13	1.90476	O	N	14	6	735	FBOX	NonHub	3
Q8N1E6	FBXL14	0	O	N	0	0	418	FBOX	NonHub	2
Q9H469	FBXL15	4.66667	O	N	14	14	300	FBOX	NonHub	2
Q8N461	FBXL16	16.2839	O	Y	78	61	479	FBOX	NonHub	0
Q9UF56	FBXL17	23.3952	O	Y	164	75	701	FBOX	NonHub	0
Q96ME1	FBXL18	4.59627	O	N	37	16	805	FBOX	NonHub	0
Q6PCT2	FBXL19	45.9654	O	Y	319	268	694	FBOX	NonHub	3
Q9UKT6	FBXL21	0	O	N	0	0	434	FBOX	NonHub	0
Q6P050	FBXL22	51.0373	D	Y	123	123	241	FBOX	NonHub	0
P41002	CCNF	23.4097	O	Y	184	120	786	FBOX	Intermediately Connected Protein	22
Q9UK22	FBXO2	16.2162	O	Y	48	45	296	FBOX	Intermediately Connected Protein	9
Q9UK99	FBXO3	8.49257	O	Y	40	40	471	FBOX	Intermediately Connected Protein	4
Q9UKT5	FBXO4	11.1111	O	N	43	23	387	FBOX	Hub	59
Q9UKT4	FBXO5	13.1991	O	N	59	23	447	FBOX	Hub	31
Q9NRD1	FBXO6	7.16724	O	N	21	21	293	FBOX	Intermediately Connected Protein	22
Q9Y3I1	FBXO7	33.3333	O	Y	174	81	522	FBOX	Hub	54
Q9NRD0	FBXO8	1.5674	O	N	5	5	319	FBOX	Hub	45
Q9UK97	FBXO9	18.3445	O	Y	82	36	447	FBOX	Hub	46
Q9UK96	FBXO10	14.0167	O	Y	134	65	956	FBOX	Hub	42
Q86XK2	FBXO11	19.4175	O	Y	180	154	927	FBOX	Hub	46
Q8NCQ5	FBXO15	0	O	N	0	0	434	FBOX	Intermediately Connected Protein	8
Q8IX29	FBXO16	38.6986	O	Y	113	63	292	FBOX	NonHub	1
Q96EF6	FBXO17	0	O	N	0	0	278	FBOX	Intermediately Connected Protein	22
Q8NFZ0	FBXO18	14.861	O	Y	155	119	1043	FBOX	Intermediately Connected Protein	19
Q8WWI1	LMO7	48.8413	O	Y	822	371	1683	FBOX	Hub	53
O94952	FBXO21	0.31847	O	N	2	1	628	FBOX	Hub	40
Q8NEZ5	FBXO22	0	O	N	0	0	403	FBOX	Intermediately Connected Protein	8
Q96FV3	TSPAN17	0	O	N	0	0	270	FBOX	Hub	40
O75426	FBXO24	5.86207	O	N	34	14	580	FBOX	Hub	40
Q969P5	FBXO32	0	O	N	0	0	355	FBOX	Hub	26
Q8TCJ0	FBXO25	2.17984	O	N	8	5	367	FBOX	Hub	46
Q8NI29	FBXO27	7.77385	O	N	22	20	283	FBOX	Intermediately Connected Protein	18
Q9NVF7	FBXO28	51.6304	D	Y	190	73	368	FBOX	NonHub	1
Q8TB52	FBXO30	15.7047	O	Y	117	61	745	FBOX	NonHub	0
Q5XUX0	FBXO31	30.7978	O	Y	166	85	539	FBOX	Intermediately Connected Protein	17
Q7Z6M2	FBXO33	2.7027	O	N	15	11	555	FBOX	NonHub	1
Q9NWN3	FBXO34	41.6315	O	Y	296	135	711	FBOX	NonHub	0
Q8NEA4	FBXO36	7.44681	O	N	14	8	188	FBOX	NonHub	0
Q6PIJ6	FBXO38	34.1751	O	Y	406	280	1188	FBOX	NonHub	1
Q8N4B4	FBXO39	0	O	N	0	0	442	FBOX	NonHub	0
Q9UH90	FBXO40	19.6051	O	Y	139	60	709	FBOX	Intermediately Connected Protein	4
Q8TF61	FBXO41	35.0857	O	Y	307	204	875	FBOX	NonHub	0
Q6P3S6	FBXO42	48.3961	O	Y	347	271	717	FBOX	NonHub	0
Q4G163	FBXO43	27.1186	O	Y	192	100	708	FBOX	Intermediately Connected Protein	15
Q9H4M3	FBXO44	2.7451	O	N	7	4	255	FBOX	Intermediately Connected Protein	18
P0C2W1	FBXO45	0	O	N	0	0	286	FBOX	NonHub	3
Q6PJ61	FBXO46	55.7214	D	Y	336	124	603	FBOX	NonHub	0
Q5MNV8	FBXO47	0.22124	O	N	1	1	452	FBOX	NonHub	0
Q9NSE2	CISH	22.4806	O	Y	58	33	258	SOCS	Hub	73
O15524	SOCS1	26.0663	O	Y	55	54	211	SOCS	Hub	129
O14508	SOCS2	18.1818	O	Y	36	34	198	SOCS	Hub	64
O14543	SOCS3	23.5556	O	Y	53	34	225	SOCS	Hub	135
Q8WXH5	SOCS4	12.9545	O	N	57	27	440	SOCS	Hub	48
O75159	SOCS5	41.9776	O	Y	225	76	536	SOCS	Hub	45
O14544	SOCS6	37.1963	O	Y	199	76	535	SOCS	Intermediately Connected Protein	9
O14512	SOCS7	58.1756	D	Y	338	233	581	SOCS	Hub	54
Q9Y576	ASB1	7.46269	O	N	25	16	335	SOCS	Intermediately Connected Protein	4
Q96Q27	ASB2	5.62181	O	N	33	13	587	SOCS	Intermediately Connected Protein	8
Q9Y575	ASB3	0	O	N	0	0	518	SOCS	Intermediately Connected Protein	4
Q9Y574	ASB4	1.87793	O	N	8	6	426	SOCS	Intermediately Connected Protein	5
Q8WWX0	ASB5	0.30395	O	N	1	1	329	SOCS	NonHub	1
Q9NWX5	ASB6	3.56295	O	N	15	9	421	SOCS	NonHub	1
Q9H672	ASB7	2.20126	O	N	7	4	318	SOCS	NonHub	0
Q9H765	ASB8	0	O	N	0	0	288	SOCS	NonHub	2
Q96DX5	ASB9	13.2653	O	N	39	16	294	SOCS	Intermediately Connected Protein	6
Q8WXI3	ASB10	11.7773	O	Y	55	35	467	SOCS	NonHub	0
Q8WXH4	ASB11	0.3096	O	N	1	1	323	SOCS	NonHub	3
Q8WXK4	ASB12	5.17799	O	N	16	16	309	SOCS	NonHub	0
Q8WXK3	ASB13	0	O	N	0	0	278	SOCS	Intermediately Connected Protein	5
A6NK59	ASB14	2.21465	O	N	13	7	587	SOCS	NonHub	0
Q8WXK1	ASB15	2.55102	O	N	15	13	588	SOCS	NonHub	2
Q96NS5	ASB16	7.06402	O	N	32	18	453	SOCS	NonHub	0
Q8WXJ9	ASB17	0	O	N	0	0	295	SOCS	NonHub	2
Q6ZVZ8	ASB18	9.22747	O	N	43	15	466	SOCS	NonHub	0
Q9Y6I7	WSB1	4.27553	O	N	18	17	421	SOCS	Intermediately Connected Protein	8
Q9NYS7	WSB2	4.45545	O	N	18	16	404	SOCS	NonHub	1
Q96BD6	SPSB1	1.0989	O	N	3	3	273	SOCS	Intermediately Connected Protein	5
Q96A44	SPSB4	16.4835	O	Y	45	34	273	SOCS	Intermediately Connected Protein	4
Q99619	SPSB2	31.5589	O	Y	83	52	263	SOCS	NonHub	0
Q6PJ21	SPSB3	16.0563	O	N	57	26	355	SOCS	NonHub	2
Q12829	RAB40B	7.19424	O	N	20	19	278	SOCS	NonHub	0
Q96S21	RAB40C	8.54093	O	N	24	24	281	SOCS	NonHub	0
Q15345	LRRC41	20.5665	O	Y	167	139	812	SOCS	NonHub	2
P40337	VHL	41.784	O	Y	89	65	213	VHL	Hub	57
Q96L50	LRR1	0	O	N	0	0	414	VHL	Intermediately Connected Protein	6
Q9UK73	FEM1B	2.55183	O	N	16	10	627	VHL	Intermediately Connected Protein	7
Q7Z7L7	ZER1	0.91384	O	N	7	5	766	VHL	NonHub	1
Q6WRX3	ZYG11A	0	O	N	0	0	759	VHL	NonHub	3
Q9C0D3	ZYG11B	2.68817	O	N	20	14	744	VHL	Intermediately Connected Protein	24
