# Supplementary material for: Functional Diversity and Structural Disorder in the Human Ubiquitination Pathway
Source: PLoS One. 2013 May 29;8(5):e65443. doi: 10.1371/journal.pone.0065443 (PMC3667038; doi:10.1371/journal.pone.0065443)
Supplement: Table S5 — Mean disorder content and connectivity level for Hubs, intermediately connected proteins and NonHubs for different families of E3s. (XLS) [file pone.0065443.s005.xls]

## Sheet: Munka1
Supplementary Table S5: Mean disorder content and connectivity level for Hubs, intermediately connected proteins and NonHubs for different families of E3s.
Family	Connectivity based class	No. of E3s	Avg. length	Avg. % of disordered residues	Avg. No. of interaction partners
	Hub	2	802.5	22.524	41.5
Ubox	ICP	2	785	6.91243	12.5
	Non-Hub	2	530.5	23.2246	1
	Hub	7	913.429	27.6517	58.5714
Hect	ICP	8	2323.88	20.2093	8.875
	Non-Hub	7	1837.29	16.4277	0.8571
	Hub	55	657.255	29.2566	67.0727
sRF	ICP	111	708.955	24.0019	9.4054
	Non-Hub	108	560.056	18.7397	1.25
	Hub	2	96	0.925925	79.5
mRF	ICP	1	113	0	7
	Non-Hub	0	0	0	0
	Hub	4	383.25	20.5776	83.25
ADAP	ICP	0	0	0	0
	Non-Hub	0	0	0	0
	Hub	9	677.111	24.0235	74.8889
APC	ICP	0	0	0	0
	Non-Hub	0	0	0	0
	Hub	5	765.6	4.29267	53.6
CUL	ICP	1	913	14.5674	15
	Non-Hub	0	0	0	0
	Hub	1	213	41.784	57
VHL	ICP	3	595	1.74667	12.3333
	Non-Hub	2	762.5	0.45692	2
	Hub	4	499.5	14.7649	39
DCAF	ICP	16	780.75	24.7945	11.625
	Non-Hub	2	1460	33.0948	1
	Hub	6	627	15.6337	56.8333
BTB	ICP	29	646.759	17.1611	9.7241
	Non-Hub	70	615	20.666	0.7429
	Hub	21	581.143	11.8495	48.7143
FBOX	ICP	20	528.75	11.6298	12.8
	Non-Hub	30	573.267	18.5467	0.7667
	Hub	7	349.857	29.056	78.2857
SOCS	ICP	10	394	8.72819	5.8
	Non-Hub	18	402.056	7.3757	0.8889
	Hub	123	621.31	22.9	62.93
Total	ICP	201	733.48	20.27	9.86
	Non-Hub	239	612.29	18.36	1
